# Supplementary material for: Upscaled Production of Satellite-Free Droplets: Step Emulsification with Deterministic Lateral Displacement
Source: Micromachines (Basel). 2024 Jul 12;15(7):908. doi: 10.3390/mi15070908 (PMC11278866; doi:10.3390/mi15070908)
Supplement: Supplementary file 1 [file micromachines-15-00908-s001.zip]

Archive with 4 entries (4 files):
- Suppl_TN240620.pdf
- VideoS1.mp4
- VideoS2.mp4
- VideoS3.mp4
